# Supplementary material for: Morphological diversity in the foraminiferal genus Marginopora
Source: PLoS One. 2018 Dec 26;13(12):e0208158. doi: 10.1371/journal.pone.0208158 (PMC6306156; doi:10.1371/journal.pone.0208158)
Supplement: S1 Table — (XLSX) [file pone.0208158.s001.xlsx]

## Sheet: Blad1
genus	species	area	region	macro/micro	collection#	specimen#	diameter deuteroconch	diameter protoconch	embracing
Marginopora	charlottensis	Princess Charlotte Bay	Great Barrier Reef	A	RGM.1352041	JK023a1	672	186	99
Marginopora	charlottensis	Princess Charlotte Bay	Great Barrier Reef	A	RGM.1352049	JK023A10	932	212	99
Marginopora	charlottensis	Princess Charlotte Bay	Great Barrier Reef	A	RGM.1352050	JK023A11	880	219	100
Marginopora	charlottensis	Princess Charlotte Bay	Great Barrier Reef	A	RGM.1352051	JK023A12	754	189	100
Marginopora	charlottensis	Princess Charlotte Bay	Great Barrier Reef	A	RGM.1352052	JK023A13	854	231	100
Marginopora	charlottensis	Princess Charlotte Bay	Great Barrier Reef	A	RGM.1352053	JK023A14	480	177	100
Marginopora	charlottensis	Princess Charlotte Bay	Great Barrier Reef	A	RGM.1352054	JK023A15	922	250	100
Marginopora	charlottensis	Princess Charlotte Bay	Great Barrier Reef	A	G466207	JK023a2	1200	205	100	holotype
Marginopora	charlottensis	Princess Charlotte Bay	Great Barrier Reef	A	RGM.1352042	JK023a3	1206	222	100
Marginopora	charlottensis	Princess Charlotte Bay	Great Barrier Reef	A	RGM.1352043	JK023a4	511	182	98
Marginopora	charlottensis	Princess Charlotte Bay	Great Barrier Reef	A	RGM.1352114	JK023a4	1189	290	100
Marginopora	charlottensis	Princess Charlotte Bay	Great Barrier Reef	A	RGM.1352044	JK023a5	800	238	98
Marginopora	charlottensis	Princess Charlotte Bay	Great Barrier Reef	A	RGM.1352045	JK023a6	724	196	100
Marginopora	charlottensis	Princess Charlotte Bay	Great Barrier Reef	A	RGM.1352046	JK023a7	877	267	100
Marginopora	charlottensis	Princess Charlotte Bay	Great Barrier Reef	A	RGM.1352047	JK023a8	865	236	100
Marginopora	charlottensis	Princess Charlotte Bay	Great Barrier Reef	A	RGM.1352048	JK023A9	846	218	99
Marginopora	charlottensis	Princess Charlotte Bay	Great Barrier Reef	A	RGM.1352055	JK024a1	681	167	100
Marginopora	charlottensis	Princess Charlotte Bay	Great Barrier Reef	A	RGM.1352055	JK024a10	749	215	100
Marginopora	charlottensis	Princess Charlotte Bay	Great Barrier Reef	A	RGM.1352056	JK024a11	454	154	97.5
Marginopora	charlottensis	Princess Charlotte Bay	Great Barrier Reef	A	RGM.1352057	JK024a12	601	209	97.5
Marginopora	charlottensis	Princess Charlotte Bay	Great Barrier Reef	A	RGM.1352055	JK024a2	1067	240	100
Marginopora	charlottensis	Princess Charlotte Bay	Great Barrier Reef	A	RGM.1352055	JK024a3	493	137	97.5
Marginopora	charlottensis	Princess Charlotte Bay	Great Barrier Reef	A	RGM.1352055	JK024a4	627	210	95
Marginopora	charlottensis	Princess Charlotte Bay	Great Barrier Reef	A	RGM.1352055	JK024a5	738	182	100
Marginopora	charlottensis	Princess Charlotte Bay	Great Barrier Reef	A	RGM.1352055	JK024a6	648	180	99
Marginopora	charlottensis	Princess Charlotte Bay	Great Barrier Reef	A	RGM.1352055	JK024a7	667	175	100
Marginopora	charlottensis	Princess Charlotte Bay	Great Barrier Reef	A	RGM.1352055	JK024a8	773	169	100
Marginopora	charlottensis	Princess Charlotte Bay	Great Barrier Reef	A	RGM.1352055	JK024a9	809	254	100
Marginopora	orpheusensis	Orpheus Island	Great Barrier Reef	A	RGM.1352058	JanksJettyA2	962	310	100
Marginopora	orpheusensis	Orpheus Island	Great Barrier Reef	A	G466208	JanksJettyA3	608	177	95	holotype
Marginopora	orpheusensis	Orpheus Island	Great Barrier Reef	A		Pioneer Amp2	805	225	100
Marginopora	orpheusensis	Orpheus Island	Great Barrier Reef	A	RGM.1352059	Pioneer Amp6	1078	236	100
Marginopora	orpheusensis	Orpheus Island	Great Barrier Reef	A	RGM.1352059	Pioneer Mar1	864	329	100
Marginopora	orpheusensis	Orpheus Island	Great Barrier Reef	A	RGM.1352059	Pioneer Mar3	757	268	100
Marginopora	orpheusensis	Orpheus Island	Great Barrier Reef	A	RGM.1352059	Pioneer Mar4	1040	382	100
Marginopora	orpheusensis	Orpheus Island	Great Barrier Reef	A	RGM.1352059	Pioneer Mar5	765	244	100
Marginopora	orpheusensis	Orpheus Island	Great Barrier Reef	A	RGM.1352059	Pioneer Mar7	888	284	100
Marginopora	orpheusensis	Orpheus Island	Great Barrier Reef	A	RGM.1352059	Pioneer Mar9	1104	186	100
Marginopora	orpheusensis	Orpheus Island	Great Barrier Reef	A	RGM.1352059	PioneerA10	954	315	99
Marginopora	orpheusensis	Orpheus Island	Great Barrier Reef	A	RGM.1352059	PioneerA11	1009	264	99
Marginopora	orpheusensis	Orpheus Island	Great Barrier Reef	A	RGM.1352059	PioneerA12	954	310	100
Marginopora	orpheusensis	Orpheus Island	Great Barrier Reef	A	RGM.1352059	PioneerA13	1067	335	100
Marginopora	orpheusensis	Orpheus Island	Great Barrier Reef	A	RGM.1352059	PioneerA14	863	231	100
Marginopora	orpheusensis	Orpheus Island	Great Barrier Reef	A	RGM.1352059	PioneerA15	1267	310	100
Marginopora	orpheusensis	Orpheus Island	Great Barrier Reef	A	RGM.1352059	PioneerA16	1103	270	100
Marginopora	orpheusensis	Orpheus Island	Great Barrier Reef	A	RGM.1352059	PioneerA17	1154	233	100
Marginopora	orpheusensis	Orpheus Island	Great Barrier Reef	A	RGM.1352059	PioneerA18	870	230	100
Marginopora	orpheusensis	Orpheus Island	Great Barrier Reef	A	RGM.1352059	PioneerA19	806	226	100
Marginopora	orpheusensis	Orpheus Island	Great Barrier Reef	A	RGM.1352060	PioneerA8	838	230	100
Marginopora	orpheusensis	Orpheus Island	Great Barrier Reef	A	RGM.1352061	PioneerA2	622	250	100
Marginopora	orpheusensis	Orpheus Island	Great Barrier Reef	A	RGM.1352059	PioneerA20	1045	234	100
Marginopora	orpheusensis	Orpheus Island	Great Barrier Reef	A	RGM.1352059	PioneerA21	921	263	100
Marginopora	orpheusensis	Orpheus Island	Great Barrier Reef	A	RGM.1352059	PioneerA22	1590	319	100
Marginopora	orpheusensis	Orpheus Island	Great Barrier Reef	A	RGM.1352059	PioneerA23	795	210	99
Marginopora	orpheusensis	Orpheus Island	Great Barrier Reef	A	RGM.1352059	PioneerA24	906	225	99
Marginopora	orpheusensis	Orpheus Island	Great Barrier Reef	A	RGM.1352059	PioneerA25	1100	216	100
Marginopora	orpheusensis	Orpheus Island	Great Barrier Reef	A	RGM.1352059	PioneerA6	950	242	100
Marginopora	orpheusensis	Orpheus Island	Great Barrier Reef	A	RGM.1325060	PioneerA8	698	208	100
Marginopora	rossi	Heron Island	Great Barrier Reef	A	RGM.1352064	Heron_A26	743	324	100
Marginopora	rossi	Heron Island	Great Barrier Reef	A	RGM.1352064	Heron_A27	1141	440	100
Marginopora	rossi	Heron Island	Great Barrier Reef	A	RGM.1352064	Heron_A28	830	302	99
Marginopora	rossi	Heron Island	Great Barrier Reef	A	RGM.1352064	Heron_A29	930	323	100
Marginopora	rossi	Heron Island	Great Barrier Reef	A	RGM.1352063	herona1	920	220	100
Marginopora	rossi	Heron Island	Great Barrier Reef	A	RGM.1352064	herona10	921	226	100
Marginopora	rossi	Heron Island	Great Barrier Reef	A	RGM.1352064	herona11	1550	430	100
Marginopora	rossi	Heron Island	Great Barrier Reef	A	RGM.1352064	herona12	1185	320	100
Marginopora	rossi	Heron Island	Great Barrier Reef	A	RGM.1352064	Herona13	909	295	99
Marginopora	rossi	Heron Island	Great Barrier Reef	A	RGM.1352064	Herona14	950	290	100
Marginopora	rossi	Heron Island	Great Barrier Reef	A	RGM.1352064	Herona15	1218	363	99
Marginopora	rossi	Heron Island	Great Barrier Reef	A	RGM.1352064	Herona16	1114	351	100
Marginopora	rossi	Heron Island	Great Barrier Reef	A	RGM.1352064	Herona17	1338	372	100
Marginopora	rossi	Heron Island	Great Barrier Reef	A	RGM.1352064	Herona18	1031	365	100
Marginopora	rossi	Heron Island	Great Barrier Reef	A	RGM.1352064	Herona19	840	282	100
Marginopora	rossi	Heron Island	Great Barrier Reef	A	RGM.1352064	herona2	1375	405	100
Marginopora	rossi	Heron Island	Great Barrier Reef	A	RGM.1352064	Herona20	960	305	100
Marginopora	rossi	Heron Island	Great Barrier Reef	A	RGM.1352064	Herona21	1135	365	100
Marginopora	rossi	Heron Island	Great Barrier Reef	A	RGM.1352064	Herona22	1090	320	100
Marginopora	rossi	Heron Island	Great Barrier Reef	A	RGM.1352064	Herona23	1053	301	100
Marginopora	rossi	Heron Island	Great Barrier Reef	A	RGM.1352064	Herona24	930	320	100
Marginopora	rossi	Heron Island	Great Barrier Reef	A	RGM.1352064	Herona25	1060	352	100
Marginopora	rossi	Heron Island	Great Barrier Reef	A	RGM.1352065	herona3	1274	250	100
Marginopora	rossi	Heron Island	Great Barrier Reef	A	RGM.1352064	herona4	1058	180	100
Marginopora	rossi	Heron Island	Great Barrier Reef	A	RGM.1352064	herona5	937	226	100
Marginopora	rossi	Heron Island	Great Barrier Reef	A	RGM.1352066	herona6	1473	290	100
Marginopora	rossi	Heron Island	Great Barrier Reef	A	RGM.1352064	herona7	1315	320	100
Marginopora	rossi	Heron Island	Great Barrier Reef	A	RGM.1352064	herona8	1030	335	100
Marginopora	rossi	Heron Island	Great Barrier Reef	A	RGM.1352064	herona9	1397	297	100
Marginopora	rossi	Heron Island	Great Barrier Reef	A	RGM.	HeronM1
Marginopora	santoensis	Vanuatu	Vanuatu	A	RGM.1352121	AG23a1	611	193	95
Marginopora	santoensis	Vanuatu	Vanuatu	A	RGM.1352122	AG23a2	401	118	90
Marginopora	santoensis	Vanuatu	Vanuatu	A	RGM.1352067	AG23a3	401	128	90	holotype
Marginopora	santoensis	Vanuatu	Vanuatu	A	RGM.1352068	AG23a4	361	127	95
Marginopora	santoensis	Vanuatu	Vanuatu	A	RGM.1352069	AG23a5	450	124	90
Marginopora	santoensis	Vanuatu	Vanuatu	A	RGM.1352070	AG23a6	399	141	90
Marginopora	santoensis	Vanuatu	Vanuatu	A	RGM.1352080	DB12_a10	272	101	80
Marginopora	santoensis	Vanuatu	Vanuatu	A	RGM.1352081	DB12_a11	246	95	65
Marginopora	santoensis	Vanuatu	Vanuatu	A	RGM.1352082	DB12_a12	194	78	65
Marginopora	santoensis	Vanuatu	Vanuatu	A	RGM.1352083	DB12_a13	168	72	55
Marginopora	santoensis	Vanuatu	Vanuatu	A	RGM.1352084	DB12_a14	313	113	75
Marginopora	santoensis	Vanuatu	Vanuatu	A	RGM.1352085	DB12_a15	282	111	85
Marginopora	santoensis	Vanuatu	Vanuatu	A	RGM.1352086	DB12_a16	341	127	85
Marginopora	santoensis	Vanuatu	Vanuatu	A	RGM.1352087	DB12_a17	293	115	80
Marginopora	santoensis	Vanuatu	Vanuatu	A	RGM.1352077	DB12_a7	348	123	80
Marginopora	santoensis	Vanuatu	Vanuatu	A	RGM.1352078	DB12_a8	280	98	85
Marginopora	santoensis	Vanuatu	Vanuatu	A	RGM.1352079	DB12_a9	235	87	75
Marginopora	santoensis	Vanuatu	Vanuatu	A	RGM.1352071	DB12_a01	275	99	85
Marginopora	santoensis	Vanuatu	Vanuatu	A	RGM.1352072	DB12_a02	309	98	85
Marginopora	santoensis	Vanuatu	Vanuatu	A	RGM.1352073	DB12_a03	307	117	80
Marginopora	santoensis	Vanuatu	Vanuatu	A	RGM.1352074	DB12_a04	306	125	90
Marginopora	santoensis	Vanuatu	Vanuatu	A	RGM.1352075	DB12a5	250	104	87.5
Marginopora	santoensis	Vanuatu	Vanuatu	A	RGM.1352076	DB12a6	300	90	87.5
Marginopora	santoensis	Vanuatu	Vanuatu	A	RGM.1352090	FR0601_a10	398	126	85
Marginopora	santoensis	Vanuatu	Vanuatu	A	RGM.1352091	FR0601_a11	316	121	75
Marginopora	santoensis	Vanuatu	Vanuatu	A	RGM.1352092	FR0601_a12	308	122	80
Marginopora	santoensis	Vanuatu	Vanuatu	A	RGM.1352093	FR0601_a13	367	144	70
Marginopora	santoensis	Vanuatu	Vanuatu	A	RGM.1352094	FR0601_a14	354	130	75
Marginopora	santoensis	Vanuatu	Vanuatu	A	RGM.1352095	FR0601_a15	303	126	70
Marginopora	santoensis	Vanuatu	Vanuatu	A	RGM.1352089	FR0601a1	280	98	85
Marginopora	santoensis	Vanuatu	Vanuatu	A	RGM.1352088	FR0601a2	241	112	80
Marginopora	santoensis	Vanuatu	Vanuatu	A	RGM.1352088	FR0601a3	315	102	90
Marginopora	santoensis	Vanuatu	Vanuatu	A	RGM.1352088	FR0601a4	407	134	95
Marginopora	santoensis	Vanuatu	Vanuatu	A	RGM.1352088	FR0601a5	387	111	90
Marginopora	santoensis	Vanuatu	Vanuatu	A	RGM.1352088	FR0601a6	489	180	92.5
Marginopora	santoensis	Vanuatu	Vanuatu	A	RGM.1352088	FR0601a7	344	110	92.5
Marginopora	santoensis	Vanuatu	Vanuatu	A	RGM.1352088	FR0601a8	302	142	87.5
Marginopora	santoensis	Vanuatu	Vanuatu	A	RGM.1352088	FR0601a9	368	141	87.5
Marginopora	santoensis	Vanuatu	Vanuatu	A	RGM.1352096	Fr0619a1	426	122	95
Marginopora	santoensis	Vanuatu	Vanuatu	A	RGM.1352097	FR0805a1	367	147	85
Marginopora	santoensis	Vanuatu	Vanuatu	A	RGM.1352101	FR0827a1	290	136	92.5
Marginopora	santoensis	Vanuatu	Vanuatu	A	RGM.1352102	FR0830A1	310	144	85
Marginopora	santoensis	Vanuatu	Vanuatu	A	RGM.1352098	Fr1703alga1	494	168	90
Marginopora	santoensis	Vanuatu	Vanuatu	A	RGM.1352099	Fr1703alga2	338	149	85
Marginopora	santoensis	Vanuatu	Vanuatu	A	RGM.1352100	Fr1703alga3	241	92	85
Marginopora	vertebralis	Newton Island	Great Barrier Reef	A	RGM.1352103	newton2a1	390	150	90
Marginopora	vertebralis	Newton Island	Great Barrier Reef	A	RGM.1352104	newton3a1	385	132	87.5
Marginopora	vertebralis	Newton Island	Great Barrier Reef	A	RGM.1352105	newton3a2	379	140	90
Marginopora	vertebralis	Newton Island	Great Barrier Reef	A	RGM.1352106	newton3a3	326	112	92.5
Marginopora	vertebralis	Newton Island	Great Barrier Reef	A	RGM.1352107	newton3a4	400	146	87.5
Marginopora	vertebralis	Newton Island	Great Barrier Reef	A	RGM.1352107	newton3a5	374	144	90
Marginopora	vertebralis	Newton Island	Great Barrier Reef	A	RGM.1352107	newton3a6	450	126	92.5
Marginopora	vertebralis	Newton Island	Great Barrier Reef	A	RGM.1352107	newton3a7	389	155	87.5
Marginopora	vertebralis	Newton Island	Great Barrier Reef	A	RGM.1352107	newton3a8	336	140	90
Marginopora	vertebralis	Newton Island	Great Barrier Reef	A	RGM.1352107	newton3a9	398	135	90
Marginopora	vertebralis	Newton Island	Great Barrier Reef	A	RGM.	newton4-A1	448	173	99
Marginopora	vertebralis	Newton Island	Great Barrier Reef	A	RGM.	newton4-A2	522	226	95
Marginopora	vertebralis	Newton Island	Great Barrier Reef	A	RGM.	newton4-A3	414	164	90
Marginopora	vertebralis	Newton Island	Great Barrier Reef	A	RGM.	newton4-A4	458	141	90
Marginopora	vertebralis	Newton Island	Great Barrier Reef	A	RGM.	newton4-A5	396	181	95
Marginopora	vertebralis	Newton Island	Great Barrier Reef	A	RGM.	Newton5_a1	430	136	92.5
Marginopora	vertebralis	Newton Island	Great Barrier Reef	A	RGM.	Newton5_a2	426	137	97.5
Marginopora	vertebralis	Newton Island	Great Barrier Reef	A	RGM.	Newton5_a3	427	142	92.5
Marginopora	vertebralis	Newton Island	Great Barrier Reef	A	RGM.	Newton5_a4	449	142	92.5
Marginopora	vertebralis	Newton Island	Great Barrier Reef	A	RGM.	Newton5_a5	357	170	90
Marginopora	orpheusensis	Whitsunday Islands	Great Barrier Reef	A	RGM.1352062	SkanReef_A2	690	275	95
Marginopora	orpheusensis	Whitsunday Islands	Great Barrier Reef	A	RGM.1352062	SkanReef_A3	745	225	100
Marginopora	orpheusensis	Whitsunday Islands	Great Barrier Reef	A	RGM.1352062	SkanReef_A4	1120	285	100
Marginopora	orpheusensis	Whitsunday Islands	Great Barrier Reef	A	RGM.1352062	SkanReef_A5	930	230	100
Marginopora	orpheusensis	Whitsunday Islands	Great Barrier Reef	A	RGM.1352062	SkanReef_A6	870	231	100
Marginopora	orpheusensis	Whitsunday Islands	Great Barrier Reef	A	RGM.1352062	SkanReef_A7	930	310	100
Marginopora	orpheusensis	Whitsunday Islands	Great Barrier Reef	A	RGM.1352062	SkanReef_A8	770	175	100
Marginopora	orpheusensis	Whitsunday Islands	Great Barrier Reef	A	RGM.1352062	SkanReef_A9	980	224	100
Marginopora	orpheusensis	Whitsunday Islands	Great Barrier Reef	A	RGM.1352062	SkanReef_A10	1020	345	100
Marginopora	orpheusensis	Whitsunday Islands	Great Barrier Reef	A	RGM.1352062	SkanReef_A11	920	300	100
Marginopora	orpheusensis	Whitsunday Islands	Great Barrier Reef	A	RGM.1352062	SkanReef_A12	860	250	100
Marginopora	orpheusensis	Whitsunday Islands	Great Barrier Reef	A	RGM.1352062	SkanReef_A13	1045	310	100
Marginopora	orpheusensis	Whitsunday Islands	Great Barrier Reef	A	RGM.1352062	SkanReef_A14	1100	375	100
Marginopora	orpheusensis	Whitsunday Islands	Great Barrier Reef	A	RGM.1352062	SkanReef_A15	970	250	100
Marginopora	orpheusensis	Whitsunday Islands	Great Barrier Reef	B	RGM.1352115
Marginopora	orpheusensis	Whitsunday Islands	Great Barrier Reef	A	RGM.1352116	Lindemans_A1	1001	256	99
Marginopora	orpheusensis	Whitsunday Islands	Great Barrier Reef	A	RGM.1352116	Lindemans_A2	970	221	100
Marginopora	orpheusensis	Whitsunday Islands	Great Barrier Reef	A	RGM.1352116	Lindemans_A3	870	205	100
Marginopora	orpheusensis	Whitsunday Islands	Great Barrier Reef	A	RGM.1352116	Lindemans_A4	1020	302	100
Marginopora	orpheusensis	Whitsunday Islands	Great Barrier Reef	A	RGM.1352116	Lindemans_A5	950	224	100
Marginopora	orpheusensis	Whitsunday Islands	Great Barrier Reef	A	RGM.1352116	Lindemans_A6	970	235	100
Marginopora	orpheusensis	Whitsunday Islands	Great Barrier Reef	A	RGM.1352116	Lindemans_A7	720	180	100
Marginopora	orpheusensis	Whitsunday Islands	Great Barrier Reef	A	RGM.1352116	Lindemans_A8	790	271	100
Marginopora	orpheusensis	Whitsunday Islands	Great Barrier Reef	A	RGM.1352116	Lindemans_A9	820	280	100
Marginopora	orpheusensis	Whitsunday Islands	Great Barrier Reef	A	RGM.1352116	Lindemans_A10	890	245	98
Marginopora	orpheusensis	Whitsunday Islands	Great Barrier Reef	A	RGM.1352116	Lindemans_A11	1070	255	100
Marginopora	orpheusensis	Whitsunday Islands	Great Barrier Reef	A	RGM.1352116	Lindemans_A12	970	210	100
Marginopora	orpheusensis	Whitsunday Islands	Great Barrier Reef	A	RGM.1352116	Lindemans_A13	910	200	100
Marginopora	orpheusensis	Whitsunday Islands	Great Barrier Reef	A	RGM.1352116	Lindemans_A14	920	190	100
Marginopora	vertebralis	Orpheus Island	Great Barrier Reef	A	RGM.1352108	OM_a1	387	148	80
Marginopora	vertebralis	Orpheus Island	Great Barrier Reef	A	RGM.1352108	OM_a2	475	177	95
Marginopora	vertebralis	Orpheus Island	Great Barrier Reef	A	RGM.1352108	OM_a3	353	147	75
Marginopora	vertebralis	Orpheus Island	Great Barrier Reef	A	RGM.1352108	OM_a4	286	137	70
Marginopora	vertebralis	Orpheus Island	Great Barrier Reef	A	RGM.1352108	OM_a5	368	143	85
Marginopora	vertebralis	Orpheus Island	Great Barrier Reef	A	RGM.1352108	OM_a6	322	123	85
Marginopora	vertebralis	Orpheus Island	Great Barrier Reef	A	RGM.1352108	OM_a7	396	156	85
Marginopora	vertebralis	Orpheus Island	Great Barrier Reef	A	RGM.1352109	OS_a1	310	111	70
Marginopora	vertebralis	Orpheus Island	Great Barrier Reef	A	RGM.1352109	OS_a2	392	154	85
Marginopora	vertebralis	Orpheus Island	Great Barrier Reef	A	RGM.1352109	OS_a3	365	138	90
Marginopora	vertebralis	Orpheus Island	Great Barrier Reef	A	RGM.1352109	OS_a4	415	137	85
Marginopora	vertebralis	Orpheus Island	Great Barrier Reef	A	RGM.1352109	OS_a5	298	111	85
Marginopora	vertebralis	Orpheus Island	Great Barrier Reef	A	RGM.1352109	OS_a6	401	159	90
Marginopora	vertebralis	Orpheus Island	Great Barrier Reef	A	RGM.1352109	OS_a7	389	146	90
Marginopora	vertebralis	Lizard Island	Great Barrier Reef	A	RGM.1352110	LS_a1	542	180	90
Marginopora	vertebralis	Lizard Island	Great Barrier Reef	A	RGM.1352110	LS_a2	600	180	90
Marginopora	vertebralis	Hook Island	Great Barrier Reef	A	RGM.1352111	HI_a1	188	75	65
Marginopora	vertebralis	Hook Island	Great Barrier Reef	A	RGM.1352111	HI_a2	240	107	80
